# Supplementary material for: Patterns of Systemic Disease Diagnoses among Medical Professionals in Taiwan: Statistical Analysis and Data Mining
Source: Int J Environ Res Public Health. 2022 Oct 27;19(21):14017. doi: 10.3390/ijerph192114017 (PMC9657375; doi:10.3390/ijerph192114017)
Supplement: Supplementary file 1 [file ijerph-19-14017-s001.zip]

Archive with 1 entries (1 files):
- ijerph-1907420-supplementary.pdf
